# Supplementary material for: Comparative genome analyses reveal the unique genetic composition and selection signals underlying the phenotypic characteristics of three Chinese domestic goat breeds
Source: Genet Sel Evol. 2019 Nov 26;51:70. doi: 10.1186/s12711-019-0512-4 (PMC6880376; doi:10.1186/s12711-019-0512-4)
Supplement: Supplementary file 13 — Additional file 13: Table S9. windows identified in the comparison between Tibetan Cashmere goats and four lowland domestic goat breeds (CB, JT, MD, and MN). [file 12711_2019_512_MOESM13_ESM.xlsx]

## Sheet: S9
Table S9 Summary of the outlier windows identified in the comparison between Tibetan Cashmere goats and four lowland domestic goat breeds (CB, JT, MD, and MN)
Chr	Starting position	Ending position	SNP number	Four Pops Pi	TC Pi	θπ ratio	log2(θπ ratio)	Weir_Fst	iHH12
1	8400001	8410000	63	0.00259556	0.00132884	1.95325	0.965878	0.313108	2.99034
1	8410001	8420000	23	0.00127155	0.00068683	1.85133	0.888563	0.209934	2.25216
1	9030001	9040000	72	0.00283695	0.00145891	1.94457	0.95945	0.216398	2.1444
1	26390001	26400000	19	0.00122839	0.000589707	2.08305	1.0587	0.226465	2.90428
1	28290001	28300000	38	0.00173008	0.000670162	2.58158	1.36826	0.230745	2.13761
1	45890001	45900000	25	0.00122057	0.000611145	1.99719	0.997968	0.221328	11.9376
1	45920001	45930000	11	0.00105413	0.000239683	4.39802	2.13685	0.29137	7.29099
1	45950001	45960000	15	0.000771257	0.000375936	2.05156	1.03672	0.190476	2.10436
1	53190001	53200000	68	0.00324696	0.0014149	2.29483	1.19839	0.209616	2.5677
1	76280001	76290000	22	0.0012696	0.000333872	3.80265	1.92701	0.203266	2.86391
1	83170001	83180000	26	0.00137641	0.000673044	2.04505	1.03214	0.212565	7.8216
1	83180001	83190000	24	0.00146473	0.000514043	2.84943	1.51067	0.231534	11.3814
1	92970001	92980000	24	0.00107758	0.000427543	2.5204	1.33365	0.188312	3.00243
1	99000001	99010000	40	0.00182752	0.000829251	2.20382	1.14001	0.221796	2.47151
1	111340001	111350000	22	0.00159901	0.000772001	2.07125	1.0505	0.190203	5.75847
1	114530001	114540000	54	0.00227461	0.000641983	3.5431	1.82501	0.250273	13.2468
1	114550001	114560000	11	0.000414626	9.7357e-05	4.25882	2.09045	0.217554	15.5333
1	116360001	116370000	29	0.00368533	0.000846332	4.35447	2.1225	0.187286	2.02473
1	119690001	119700000	18	0.0011572	0.000281221	4.11491	2.04086	0.25699	2.11922
1	131410001	131420000	34	0.00167426	0.000682294	2.45387	1.29506	0.27017	7.63986
1	135540001	135550000	27	0.00240874	0.000683352	3.52489	1.81758	0.214967	2.27702
1	135550001	135560000	17	0.00222045	0.000452129	4.9111	2.29605	0.269782	2.731
1	141800001	141810000	51	0.00205803	0.00106676	1.92923	0.948028	0.375103	3.18195
1	149170001	149180000	85	0.00421835	0.00119116	3.54138	1.82431	0.210943	2.04598
1	149180001	149190000	63	0.0033794	0.000883912	3.82323	1.93479	0.200339	2.07893
1	149200001	149210000	16	0.0009196	0.000331217	2.77643	1.47323	0.206467	2.85815
1	149220001	149230000	20	0.000879417	0.000314819	2.79341	1.48202	0.199755	3.07614
1	155970001	155980000	53	0.00249096	0.00105387	2.36363	1.241	0.234746	2.20529
2	2470001	2480000	12	0.000596945	0.000205032	2.91147	1.54175	0.201354	17.3391
2	2510001	2520000	11	0.00076524	0.000212963	3.5933	1.84531	0.246648	15.8564
2	2540001	2550000	11	0.000872174	0.000194979	4.47317	2.1613	0.200132	10.1363
2	6440001	6450000	15	0.000774561	0.000341321	2.2693	1.18225	0.216633	2.25299
2	7170001	7180000	29	0.00257215	0.000534149	4.81542	2.26766	0.269295	2.42319
2	10070001	10080000	13	0.000592391	0.000240228	2.46595	1.30215	0.196856	5.61262
2	20990001	21000000	23	0.00111788	0.000386524	2.89214	1.53214	0.182754	2.81559
2	21380001	21390000	59	0.00272096	0.00108798	2.50093	1.32246	0.260184	10.4347
2	21390001	21400000	22	0.00174696	0.000296577	5.89041	2.55837	0.206951	10.2267
2	21410001	21420000	15	0.000660346	0.000147627	4.47307	2.16127	0.412591	7.03238
2	21420001	21430000	18	0.00100923	0.000439972	2.29385	1.19777	0.245905	5.25872
2	21430001	21440000	20	0.000994869	0.000456387	2.17988	1.12425	0.243815	4.37511
2	21440001	21450000	23	0.00129198	0.000617239	2.09316	1.06568	0.248445	2.39066
2	21460001	21470000	31	0.00183335	0.000837647	2.18869	1.13007	0.304284	2.73325
2	21760001	21770000	30	0.00210559	0.000770996	2.731	1.44943	0.288652	4.8652
2	21770001	21780000	39	0.00189311	0.000860866	2.19908	1.1369	0.320493	4.22997
2	39060001	39070000	30	0.00198641	0.000831908	2.38778	1.25567	0.209195	4.18328
2	39100001	39110000	40	0.00178975	0.000937167	1.90975	0.93338	0.245823	1.99882
2	39140001	39150000	28	0.00130609	0.000661705	1.97383	0.980994	0.271091	2.35241
2	45330001	45340000	18	0.000746958	0.000338629	2.20583	1.14132	0.180237	6.78778
2	74620001	74630000	28	0.00166229	0.000861734	1.92901	0.947858	0.181437	2.09786
2	75110001	75120000	47	0.00285541	0.000361116	7.90718	2.98316	0.204953	10.3085
2	75130001	75140000	10	0.000746388	0.000122753	6.08041	2.60417	0.186164	4.9592
2	75140001	75150000	10	0.000712506	0.000102913	6.92338	2.79148	0.250492	3.03692
2	84700001	84710000	26	0.000991595	0.000420952	2.3556	1.2361	0.30705	2.33237
2	84740001	84750000	22	0.0012822	0.000555889	2.30658	1.20575	0.251985	5.84638
2	84860001	84870000	27	0.00132756	0.000633412	2.09589	1.06756	0.264521	2.05047
2	116510001	116520000	21	0.00186534	0.000569336	3.27634	1.71209	0.2038	2.46418
3	380001	390000	31	0.00183734	0.000876756	2.09561	1.06737	0.216637	2.68563
3	9640001	9650000	39	0.00153109	0.000721264	2.12279	1.08596	0.190452	2.69574
3	9650001	9660000	65	0.00278316	0.00103443	2.69053	1.42789	0.277376	2.13126
3	14640001	14650000	22	0.0011339	0.00052572	2.15685	1.10893	0.277204	8.94628
3	14670001	14680000	19	0.00154509	0.000356883	4.3294	2.11417	0.361115	4.94812
3	14970001	14980000	26	0.00101026	0.000459827	2.19704	1.13556	0.303509	2.57437
3	17060001	17070000	59	0.0033269	0.000725234	4.58735	2.19766	0.182975	2.14557
3	19310001	19320000	21	0.00159463	0.000748994	2.12903	1.0902	0.210005	4.41463
3	20860001	20870000	10	0.000635468	0.000239683	2.65129	1.40669	0.222247	1.97209
3	24880001	24890000	35	0.00197089	0.000673927	2.92449	1.54818	0.197036	4.63568
3	25160001	25170000	14	0.000491419	0.000203194	2.41847	1.2741	0.299857	6.79465
3	25210001	25220000	15	0.00068658	0.000315097	2.17895	1.12363	0.235444	4.37448
3	25220001	25230000	10	0.00035828	0.00016403	2.18423	1.12713	0.204121	3.52523
3	25240001	25250000	14	0.000587268	0.000273821	2.14471	1.10079	0.190846	3.43979
3	25280001	25290000	10	0.000501305	0.000265351	1.88921	0.917787	0.263395	8.78864
3	25340001	25350000	16	0.000602737	0.000311158	1.93708	0.953881	0.227927	8.58864
3	25350001	25360000	17	0.000585116	0.000292886	1.99776	0.998383	0.248801	7.12242
3	25360001	25370000	14	0.000536669	0.000191542	2.80183	1.48637	0.217366	6.82953
3	25410001	25420000	12	0.00058922	0.000205297	2.87009	1.52109	0.188268	5.16503
3	47020001	47030000	26	0.00100244	0.000515101	1.9461	0.960589	0.251266	6.90034
3	47030001	47040000	21	0.00107481	0.000293655	3.66011	1.87189	0.222469	6.83275
3	47050001	47060000	32	0.00124848	0.000653722	1.9098	0.933424	0.18249	3.75075
3	47060001	47070000	62	0.0028215	0.000770465	3.66207	1.87266	0.368664	3.39694
3	61590001	61600000	79	0.00345631	0.00183403	1.88454	0.914215	0.305978	4.53133
3	61640001	61650000	37	0.00100587	0.000504017	1.99571	0.9969	0.221323	5.15016
3	61660001	61670000	42	0.00178172	0.000889276	2.00356	1.00257	0.286723	2.03978
3	61670001	61680000	33	0.00164855	0.000773928	2.13011	1.09093	0.295043	2.05691
3	63670001	63680000	52	0.00262989	0.000834496	3.15147	1.65603	0.289458	2.43496
3	63680001	63690000	32	0.00179467	0.00034685	5.1742	2.37133	0.287573	2.79784
3	68930001	68940000	12	0.000763328	0.000398716	1.91447	0.936942	0.217476	2.57915
3	68940001	68950000	11	0.000586897	0.000303973	1.93075	0.949164	0.190317	2.76528
3	68970001	68980000	17	0.000783775	0.00028917	2.71043	1.43852	0.186583	3.92654
3	68980001	68990000	14	0.000540174	0.000268522	2.01166	1.00838	0.251934	3.38395
3	68990001	69000000	21	0.000718861	0.000317213	2.26618	1.18026	0.252411	1.97102
3	69000001	69010000	39	0.00155494	0.000811145	1.91697	0.938827	0.308364	3.29916
3	72060001	72070000	27	0.00105497	0.000524368	2.01189	1.00855	0.187731	4.98047
3	95650001	95660000	13	0.0012668	0.000151338	8.37067	3.06534	0.257403	12.4442
3	95660001	95670000	17	0.000878218	0.000165346	5.3114	2.40909	0.223061	14.9173
3	95680001	95690000	19	0.00111189	0.000132023	8.42194	3.07415	0.193526	7.78929
3	101240001	101250000	24	0.00105882	0.000418829	2.52805	1.33802	0.282922	2.94106
4	5450001	5460000	34	0.00157606	0.000750307	2.10055	1.07077	0.297746	1.98513
4	6100001	6110000	26	0.00112788	0.000425944	2.64795	1.40488	0.255534	2.41081
4	6380001	6390000	22	0.00121154	0.00041007	2.95447	1.5629	0.30787	2.82818
4	6650001	6660000	29	0.000753596	0.000306468	2.45897	1.29805	0.231434	5.56347
4	25170001	25180000	11	0.000917878	0.000224093	4.09597	2.0342	0.229938	6.7877
4	33290001	33300000	50	0.00205298	0.000916008	2.24122	1.16429	0.214064	7.41215
4	44660001	44670000	18	0.000991774	0.000490754	2.02092	1.01501	0.1845	12.371
4	44680001	44690000	15	0.00154704	0.000373591	4.141	2.04998	0.225967	7.89851
4	69020001	69030000	19	0.000993573	0.000448444	2.2156	1.1477	0.236241	2.77293
4	69030001	69040000	24	0.000996443	0.000463551	2.14959	1.10406	0.228912	2.32355
4	72830001	72840000	35	0.00108972	0.00056115	1.94194	0.957499	0.201735	5.08047
4	75890001	75900000	23	0.0012025	0.000606093	1.98402	0.988426	0.297417	5.8617
4	87580001	87590000	13	0.00071342	0.000127265	5.60578	2.48692	0.188592	2.46342
4	94800001	94810000	39	0.00158794	0.000856686	1.85358	0.890318	0.229543	2.6917
4	118590001	118600000	133	0.00554808	0.00257341	2.15593	1.10831	0.245711	2.29846
5	7220001	7230000	24	0.00350936	0.000729386	4.81139	2.26645	0.257412	2.29559
5	17110001	17120000	85	0.00322152	0.00157096	2.05067	1.0361	0.192122	5.25919
5	18020001	18030000	34	0.00362756	0.000573305	6.32745	2.66162	0.219814	13.7946
5	18030001	18040000	37	0.00365088	0.000914728	3.99122	1.99683	0.299597	12.4542
5	18040001	18050000	74	0.00440594	0.00204534	2.15414	1.10711	0.342159	15.9795
5	18050001	18060000	29	0.00319242	0.000658345	4.84916	2.27773	0.376699	16.3583
5	18060001	18070000	20	0.00326351	0.000347648	9.3874	3.23073	0.346238	20.09
5	18070001	18080000	32	0.00526357	0.00066195	7.95161	2.99125	0.307789	20.4627
5	18080001	18090000	20	0.00495644	0.000375157	13.2116	3.72374	0.308433	18.0465
5	18090001	18100000	16	0.00313029	0.000400572	7.81455	2.96616	0.347186	16.5003
5	18100001	18110000	22	0.00168562	0.000241555	6.9782	2.80286	0.428964	13.8473
5	18110001	18120000	38	0.00382299	0.000727025	5.2584	2.39462	0.375172	12.4835
5	18120001	18130000	30	0.00439264	0.000348437	12.6067	3.65612	0.371159	15.2182
5	18150001	18160000	15	0.00256802	0.000243132	10.5622	3.40084	0.332557	7.76065
5	18160001	18170000	14	0.00546958	0.000252656	21.6483	4.43618	0.3135	5.93516
5	18170001	18180000	90	0.00667539	0.0010173	6.56187	2.71411	0.193527	3.04447
5	18470001	18480000	31	0.0013908	0.000560909	2.47955	1.31008	0.288351	2.49045
5	18680001	18690000	22	0.00235938	0.000156089	15.1156	3.91797	0.201697	21.0098
5	18700001	18710000	53	0.00408107	0.000418571	9.75001	3.2854	0.285519	12.0365
5	18710001	18720000	35	0.00221838	0.000353787	6.27038	2.64855	0.259478	13.2783
5	18770001	18780000	13	0.000922264	0.000431229	2.13869	1.09673	0.18196	3.55183
5	20800001	20810000	48	0.00211097	0.000990191	2.13188	1.09213	0.181986	3.42111
5	20810001	20820000	35	0.00387724	0.000574476	6.74918	2.75471	0.218632	5.1841
5	20860001	20870000	16	0.00274721	0.000133875	20.5207	4.35901	0.191009	16.7218
5	20870001	20880000	38	0.00194428	0.000458265	4.2427	2.08498	0.21973	13.8829
5	20880001	20890000	28	0.001716	0.000257693	6.65909	2.73532	0.215687	12.9793
5	20890001	20900000	44	0.00255806	0.000417541	6.12649	2.61506	0.2662	10.7572
5	20900001	20910000	50	0.00305909	0.000716746	4.26803	2.09357	0.287474	8.63416
5	20910001	20920000	61	0.00325991	0.00152299	2.14047	1.09793	0.193426	7.95882
5	20930001	20940000	31	0.00152902	0.000661431	2.31168	1.20894	0.218447	4.82913
5	20940001	20950000	37	0.00201411	0.000964738	2.08773	1.06193	0.278263	4.50815
5	23030001	23040000	30	0.00125377	0.000606214	2.0682	1.04837	0.258343	4.35727
5	23040001	23050000	29	0.00147102	0.000436256	3.37192	1.75357	0.206343	2.32561
5	23250001	23260000	37	0.00174891	0.0008408	2.08005	1.05662	0.199028	5.7412
5	23280001	23290000	12	0.000909256	0.00039501	2.30186	1.2028	0.274706	4.3354
5	27500001	27510000	25	0.00142008	0.00069419	2.04566	1.03257	0.216796	4.25976
5	28680001	28690000	38	0.00174623	0.000567765	3.07562	1.62088	0.201239	7.56119
5	28700001	28710000	10	0.00234608	0.000226194	10.372	3.37462	0.193424	3.2103
5	54170001	54180000	23	0.00128985	0.000493413	2.61414	1.38634	0.257745	2.26041
5	56910001	56920000	18	0.00110161	0.000547136	2.01341	1.00964	0.201053	6.76553
5	56930001	56940000	10	0.000789174	0.00031007	2.54515	1.34775	0.231678	5.8897
5	65050001	65060000	19	0.00153373	0.000475184	3.22765	1.69049	0.202945	13.1245
5	65060001	65070000	31	0.00169881	0.000917689	1.85118	0.888447	0.311843	14.8533
5	65070001	65080000	32	0.00233624	0.000845079	2.76452	1.46703	0.2605	18.3221
5	65080001	65090000	14	0.00106976	0.000348979	3.0654	1.61608	0.280008	16.0022
5	65090001	65100000	30	0.00175959	0.000824763	2.13345	1.09319	0.247313	13.8299
5	65100001	65110000	22	0.00176252	0.000592129	2.97658	1.57366	0.262525	12.3721
5	65130001	65140000	18	0.000843302	0.000357967	2.35581	1.23622	0.228952	8.0318
5	65170001	65180000	14	0.00153514	0.00031694	4.84363	2.27609	0.218254	5.92265
5	65180001	65190000	19	0.00123146	0.000484419	2.54214	1.34604	0.217454	8.46294
5	65190001	65200000	35	0.00219526	0.00038308	5.73055	2.51867	0.265993	13.6155
5	65200001	65210000	22	0.00117503	0.000224613	5.23135	2.38718	0.346543	11.7397
5	65210001	65220000	38	0.0020541	0.000344988	5.95412	2.57389	0.325443	9.49427
5	65220001	65230000	98	0.00608211	0.000936673	6.49331	2.69895	0.231053	6.40119
5	65230001	65240000	75	0.00366418	0.000915912	4.00058	2.00021	0.281042	4.8905
5	65240001	65250000	64	0.00300959	0.00109855	2.7396	1.45397	0.199252	6.01424
5	65250001	65260000	84	0.00332933	0.00170567	1.95192	0.964893	0.225339	4.89811
5	65260001	65270000	58	0.0022002	0.00109668	2.00624	1.00449	0.319954	3.66361
5	68680001	68690000	20	0.00111565	0.000268011	4.1627	2.05752	0.20051	11.8602
5	68700001	68710000	32	0.00126415	0.000553764	2.28283	1.19082	0.246078	9.06208
5	68710001	68720000	33	0.00115757	0.000506656	2.28473	1.19202	0.222406	10.685
5	68720001	68730000	17	0.00061195	0.000222764	2.74708	1.4579	0.371854	8.66862
5	68730001	68740000	18	0.000696533	0.000257407	2.70596	1.43614	0.32475	6.16009
5	77420001	77430000	10	0.000799242	0.000305031	2.6202	1.38968	0.345531	2.07737
5	97330001	97340000	129	0.00495629	0.00210271	2.3571	1.23701	0.415822	2.46642
5	97340001	97350000	94	0.00359171	0.00159264	2.25519	1.17325	0.24571	4.43179
5	106510001	106520000	16	0.000752165	0.000342091	2.19873	1.13667	0.244581	5.52249
5	106520001	106530000	10	0.000581676	0.000134395	4.32811	2.11374	0.207648	5.51081
5	106530001	106540000	11	0.000620114	0.000175404	3.53535	1.82185	0.25694	5.33082
5	106540001	106550000	14	0.000847333	0.000240496	3.52327	1.81692	0.254111	5.6366
5	109700001	109710000	15	0.00152387	0.000562208	2.71051	1.43856	0.186668	2.08849
5	109710001	109720000	13	0.00201274	0.000589699	3.41317	1.77111	0.191429	4.47353
6	14010001	14020000	22	0.00141254	0.000219586	6.43274	2.68543	0.460181	28.3348
6	14020001	14030000	13	0.000709273	0.000183611	3.86291	1.94969	0.430506	24.0221
6	14030001	14040000	33	0.00159767	0.000485245	3.2925	1.71918	0.484656	21.2127
6	14040001	14050000	55	0.00253802	0.000762286	3.32949	1.7353	0.44477	18.486
6	14050001	14060000	36	0.00163611	0.000373617	4.37911	2.13064	0.319812	17.3448
6	14080001	14090000	14	0.00111461	0.000138626	8.04041	3.00727	0.23033	14.0141
6	14090001	14100000	25	0.00112137	0.00031194	3.59483	1.84592	0.295599	11.9939
6	14100001	14110000	28	0.00166332	0.000331217	5.02184	2.32822	0.357497	10.4979
6	14110001	14120000	25	0.00123682	0.000403743	3.06338	1.61513	0.290687	9.63888
6	14130001	14140000	29	0.00348272	0.000493222	7.06116	2.81991	0.213786	9.43455
6	14140001	14150000	40	0.00287838	0.000744883	3.8642	1.95017	0.187925	10.1952
6	14250001	14260000	19	0.00112975	0.000540763	2.08918	1.06294	0.197735	3.58329
6	14360001	14370000	79	0.00293738	0.00153156	1.9179	0.939528	0.231447	2.78061
6	17290001	17300000	24	0.00110807	0.000462737	2.3946	1.25978	0.244443	2.49465
6	17310001	17320000	73	0.00252463	0.00111698	2.26023	1.17647	0.255504	2.21529
6	18720001	18730000	83	0.00406282	0.00198664	2.04507	1.03215	0.232481	3.14546
6	36190001	36200000	34	0.00183104	0.000606144	3.0208	1.59493	0.227757	4.09354
6	46230001	46240000	21	0.00109902	0.00043836	2.50712	1.32603	0.188112	4.17312
6	46670001	46680000	20	0.00100285	0.000537861	1.86452	0.898801	0.231994	5.08394
6	62930001	62940000	64	0.00628881	0.00136096	4.62086	2.20816	0.185015	1.9364
6	65580001	65590000	29	0.00125247	0.000401884	3.1165	1.63993	0.261953	2.41972
6	79630001	79640000	38	0.00149001	0.000784733	1.89875	0.925048	0.194648	2.33793
6	82800001	82810000	20	0.00127076	0.000284684	4.46376	2.15826	0.217013	3.25728
6	82810001	82820000	25	0.00130654	0.000505048	2.58696	1.37126	0.183283	1.95767
6	86700001	86710000	24	0.00119313	0.000637893	1.87042	0.903365	0.241313	2.69144
6	86730001	86740000	11	0.000800516	0.000338629	2.36399	1.24122	0.25421	2.43936
6	87340001	87350000	38	0.00181884	0.000932089	1.95136	0.964479	0.249922	3.20175
6	87360001	87370000	76	0.00272132	0.00134255	2.02698	1.01933	0.26409	2.57984
6	88760001	88770000	37	0.00154351	0.000617785	2.49846	1.32104	0.258949	5.70709
6	88770001	88780000	24	0.00115338	0.000605308	1.90544	0.930127	0.240333	8.28687
6	88780001	88790000	12	0.000578436	0.00020318	2.84691	1.5094	0.249622	7.63669
6	88790001	88800000	18	0.000918269	0.000244716	3.75239	1.90781	0.201032	6.87904
6	88800001	88810000	18	0.000856015	0.00037092	2.30782	1.20653	0.224484	5.66471
6	95290001	95300000	79	0.00326976	0.00165554	1.97504	0.981883	0.260271	2.16156
6	95410001	95420000	22	0.00102551	0.000424129	2.41792	1.27377	0.367664	12.317
6	95420001	95430000	17	0.00105695	0.000316173	3.34295	1.74112	0.474359	10.5732
6	95430001	95440000	26	0.00131708	0.000547722	2.40465	1.26583	0.460912	7.38012
6	95440001	95450000	26	0.00176852	0.000585499	3.02053	1.5948	0.221682	5.42889
6	95470001	95480000	15	0.00127436	0.000189955	6.70875	2.74604	0.495518	21.3688
6	95530001	95540000	54	0.00401735	0.00101704	3.95004	1.98187	0.300134	17.6777
6	95540001	95550000	49	0.00178901	0.000860497	2.07904	1.05592	0.306766	16.528
6	95550001	95560000	65	0.00336628	0.00120071	2.80357	1.48727	0.224168	19.2165
6	95560001	95570000	31	0.0012382	0.000593428	2.08652	1.0611	0.357331	18.6881
6	95570001	95580000	18	0.000915116	0.000359294	2.54698	1.34879	0.235186	18.2985
6	95580001	95590000	18	0.000805861	0.000329429	2.44624	1.29056	0.32069	21.2363
6	95590001	95600000	23	0.00107574	0.000427249	2.51783	1.33218	0.256376	20.7232
6	95610001	95620000	81	0.00338762	0.000989818	3.42247	1.77504	0.181751	18.2088
6	95620001	95630000	88	0.003972	0.000975331	4.07246	2.0259	0.246178	15.2055
6	95630001	95640000	69	0.00357824	0.000805206	4.44388	2.15182	0.238841	15.3615
6	95640001	95650000	86	0.00370765	0.00177463	2.08925	1.06299	0.188144	15.0691
6	95650001	95660000	13	0.0011246	0.000230433	4.88038	2.28699	0.364305	14.4637
6	95670001	95680000	17	0.000879118	0.000345281	2.54609	1.34829	0.30392	9.20204
6	95680001	95690000	14	0.00074171	0.000187833	3.94877	1.9814	0.233968	7.54925
6	95690001	95700000	33	0.00168847	0.000802415	2.10424	1.0733	0.210802	6.13635
6	116920001	116930000	13	0.000967938	0.000246829	3.92149	1.9714	0.307641	4.15901
6	117240001	117250000	14	0.00108527	0.000331222	3.27656	1.71218	0.26124	4.26856
6	117250001	117260000	15	0.000887804	0.000303455	2.92565	1.54876	0.18706	2.15312
7	770001	780000	55	0.00242246	0.000979892	2.47217	1.30578	0.340707	4.20962
7	7000001	7010000	31	0.0015351	0.00050213	3.05718	1.6122	0.242844	2.60397
7	7050001	7060000	13	0.00127002	0.000439972	2.88659	1.52937	0.229515	6.52119
7	48590001	48600000	10	0.00100145	0.000381481	2.62516	1.39241	0.206971	2.53197
7	48610001	48620000	13	0.00089103	0.000293659	3.03423	1.60133	0.346061	2.999
7	49100001	49110000	60	0.00276433	0.00123446	2.2393	1.16305	0.209555	4.50722
7	59700001	59710000	10	0.000500897	0.0002024	2.47479	1.3073	0.390139	6.67382
7	62780001	62790000	33	0.00118999	0.000633642	1.87802	0.90921	0.203544	3.33786
7	66900001	66910000	25	0.00100247	0.000402127	2.49292	1.31784	0.236037	5.27318
7	66920001	66930000	11	0.000514206	0.000254497	2.02048	1.0147	0.30268	5.4902
7	67000001	67010000	19	0.000839571	0.00034683	2.4207	1.27542	0.308608	4.49208
7	67010001	67020000	11	0.000737475	0.000178836	4.12375	2.04396	0.357363	6.84955
7	67070001	67080000	18	0.000711069	0.000178321	3.98758	1.99551	0.256914	3.5699
7	89680001	89690000	10	0.00105914	0.00042779	2.47584	1.30792	0.196068	2.4219
7	94710001	94720000	40	0.00160574	0.000667534	2.40548	1.26633	0.475825	3.44607
7	94720001	94730000	10	0.000769959	0.000357153	2.15582	1.10824	0.499135	2.14106
7	96660001	96670000	16	0.000804311	0.000428848	1.87552	0.907287	0.184835	4.7471
8	27920001	27930000	11	0.000922699	0.000180161	5.12152	2.35657	0.309165	2.19621
8	33240001	33250000	34	0.00192642	0.000872995	2.20668	1.14188	0.180666	6.52752
8	33430001	33440000	38	0.00145767	0.000549547	2.65249	1.40735	0.197503	4.89921
8	33440001	33450000	48	0.00215426	0.00106798	2.01714	1.01231	0.206802	3.49651
8	33650001	33660000	54	0.00188433	0.000647983	2.90799	1.54002	0.184851	2.22696
8	33660001	33670000	36	0.00161457	0.000650919	2.48045	1.3106	0.262697	2.27007
8	39780001	39790000	12	0.000648124	0.000247097	2.62295	1.39119	0.325391	2.92519
8	40190001	40200000	28	0.00133091	0.000569383	2.33746	1.22494	0.189317	2.56354
8	40200001	40210000	13	0.00122981	0.000180426	6.81615	2.76896	0.210574	2.14466
8	41730001	41740000	36	0.00182437	0.000829699	2.19883	1.13674	0.204858	6.50294
8	50190001	50200000	30	0.00121666	0.0005675	2.14389	1.10023	0.28612	4.21385
8	50200001	50210000	26	0.00115157	0.00054793	2.10167	1.07154	0.277085	3.77694
8	50210001	50220000	30	0.00132823	0.000698772	1.90081	0.926611	0.233972	4.11528
8	61660001	61670000	18	0.000589935	0.000310855	1.89778	0.924314	0.190684	3.01276
8	72210001	72220000	36	0.00170653	0.000656945	2.59768	1.37722	0.269732	3.79025
8	72480001	72490000	70	0.00291249	0.000918077	3.17238	1.66557	0.180359	4.81995
8	73470001	73480000	25	0.00101401	0.000332034	3.05393	1.61067	0.212172	4.43169
8	83420001	83430000	90	0.00369157	0.00185745	1.98744	0.990911	0.197624	6.10277
8	105390001	105400000	29	0.00121544	0.000430453	2.82363	1.49755	0.221308	7.37669
8	105400001	105410000	36	0.00235107	0.00040743	5.77049	2.52869	0.198564	5.89692
8	105410001	105420000	16	0.00119012	0.000236518	5.03184	2.33109	0.266191	3.85997
8	105440001	105450000	14	0.000740094	0.000218525	3.38677	1.75991	0.259263	2.08485
9	12550001	12560000	26	0.00138402	0.000529183	2.61539	1.38703	0.295397	3.10054
9	18740001	18750000	19	0.000692818	0.000365893	1.8935	0.921055	0.181518	5.51896
9	26580001	26590000	25	0.00150404	0.000575483	2.61353	1.386	0.200408	3.75358
9	26600001	26610000	12	0.00141055	0.000276988	5.09246	2.34836	0.187625	6.03336
9	26610001	26620000	28	0.00172426	0.000598983	2.87865	1.52539	0.214756	4.78315
9	27770001	27780000	58	0.00239871	0.00116423	2.06034	1.04288	0.246767	3.78667
9	27780001	27790000	32	0.00151092	0.000790774	1.91068	0.93409	0.255596	2.53053
9	29910001	29920000	36	0.00174413	0.000697933	2.49899	1.32135	0.253202	6.43918
9	29920001	29930000	32	0.00147339	0.000737882	1.99678	0.997677	0.195745	5.38802
9	29930001	29940000	17	0.00108695	0.00035901	3.02763	1.59819	0.258196	5.85622
9	29940001	29950000	42	0.00211848	0.000543182	3.90013	1.96352	0.389349	4.74005
9	29950001	29960000	32	0.00155343	0.000440777	3.5243	1.81734	0.42341	3.51626
9	29960001	29970000	26	0.00162465	0.000353998	4.58943	2.19832	0.352487	3.36081
9	29980001	29990000	24	0.0016257	0.000515121	3.15596	1.65808	0.304325	10.5858
9	29990001	30000000	62	0.0027882	0.00149461	1.8655	0.899565	0.194076	10.9486
9	30010001	30020000	40	0.00198305	0.000986563	2.01006	1.00724	0.191417	10.4383
9	30020001	30030000	38	0.00127135	0.000581514	2.18628	1.12848	0.184234	9.04406
9	30030001	30040000	17	0.000669227	0.000341804	1.95793	0.969326	0.250852	7.76956
9	30040001	30050000	17	0.000752872	0.000319057	2.35968	1.23859	0.226124	5.67345
9	32470001	32480000	19	0.00128258	0.000444751	2.88382	1.52798	0.301698	3.98514
9	32480001	32490000	22	0.00160118	0.00039897	4.01328	2.00478	0.256311	3.82431
9	32490001	32500000	41	0.00188133	0.000854581	2.20146	1.13846	0.28997	3.42035
9	32500001	32510000	30	0.00168012	0.000515909	3.25662	1.70338	0.18263	3.67049
9	32510001	32520000	39	0.00217393	0.000531541	4.08986	2.03205	0.221126	3.69817
9	32520001	32530000	13	0.00108976	0.00020689	5.26734	2.39707	0.251659	2.26775
9	54150001	54160000	67	0.0040235	0.00107983	3.72605	1.89765	0.319282	2.48686
9	61030001	61040000	28	0.00166522	0.00060406	2.75671	1.46295	0.207357	1.97669
9	61050001	61060000	25	0.00112134	0.00037067	3.02517	1.59702	0.201573	9.85502
9	61060001	61070000	40	0.00172813	0.000626764	2.75723	1.46322	0.2645	9.39525
9	61080001	61090000	68	0.00318631	0.000965017	3.30182	1.72326	0.248845	4.94936
9	61090001	61100000	59	0.00275556	0.000984766	2.79819	1.48449	0.252999	4.12302
9	61100001	61110000	56	0.00272531	0.00080261	3.39556	1.76365	0.199449	10.2062
9	61130001	61140000	22	0.000868138	0.000348697	2.48966	1.31595	0.180521	3.70887
9	65540001	65550000	64	0.00381878	0.00112958	3.38071	1.75733	0.198042	7.98935
9	65670001	65680000	36	0.001395	0.000688975	2.02475	1.01774	0.25806	5.69836
9	74860001	74870000	72	0.00301134	0.00162148	1.85716	0.893094	0.239019	2.01593
9	77420001	77430000	65	0.00373221	0.00124384	3.00055	1.58523	0.194117	3.77447
9	78260001	78270000	16	0.000737058	0.000320653	2.29862	1.20077	0.248048	4.42622
9	80710001	80720000	18	0.000881937	0.000415885	2.12063	1.08449	0.194002	5.60719
9	80720001	80730000	14	0.000557249	0.000293449	1.89896	0.925212	0.239238	4.42445
10	16250001	16260000	35	0.00155762	0.000524618	2.96906	1.57	0.255179	3.00785
10	16270001	16280000	18	0.000771936	0.000273288	2.82462	1.49806	0.309649	2.76958
10	21900001	21910000	45	0.00187489	0.000901146	2.08056	1.05697	0.234696	2.50338
10	37840001	37850000	30	0.00211217	0.00113363	1.86319	0.897776	0.183408	2.03118
10	44570001	44580000	36	0.00181127	0.000905153	2.00107	1.00077	0.221016	2.06639
10	62770001	62780000	30	0.00338426	0.000994208	3.40398	1.76722	0.186159	2.36855
10	71660001	71670000	16	0.00102707	0.000340221	3.01883	1.59399	0.224754	5.39295
10	71670001	71680000	15	0.000926947	0.000335724	2.76104	1.46521	0.25254	4.42099
10	71680001	71690000	26	0.00142048	0.000681255	2.08509	1.06011	0.185587	2.28419
10	78830001	78840000	79	0.00430953	0.00152637	2.82338	1.49743	0.180573	2.25784
10	78890001	78900000	18	0.00100767	0.000354546	2.84214	1.50698	0.188993	3.39924
10	80580001	80590000	15	0.00168423	0.000338889	4.96986	2.3132	0.309009	10.08
10	80590001	80600000	11	0.000897492	0.000261908	3.42675	1.77684	0.276505	6.87199
10	80630001	80640000	15	0.000773352	0.000324348	2.38433	1.25358	0.343845	7.6884
10	80640001	80650000	14	0.00062807	0.000301071	2.08612	1.06082	0.198908	5.76535
10	80650001	80660000	13	0.00062498	0.000330957	1.8884	0.917166	0.344748	7.14452
10	80670001	80680000	28	0.0011431	0.000606705	1.88411	0.913885	0.418343	3.64861
10	82330001	82340000	12	0.000632474	0.000238366	2.65337	1.40783	0.181366	18.7831
10	82570001	82580000	10	0.00061057	0.000314563	1.94101	0.956808	0.205298	4.36517
10	92830001	92840000	13	0.000869681	0.000460882	1.88699	0.916089	0.265229	4.7026
10	94290001	94300000	16	0.00185874	0.000497117	3.73904	1.90267	0.193719	5.62749
10	94300001	94310000	10	0.000636416	0.000264301	2.40792	1.26779	0.263566	4.37473
10	94310001	94320000	13	0.00103825	0.000409541	2.53516	1.34207	0.254186	3.77062
10	94330001	94340000	17	0.001065	0.000564317	1.88724	0.916276	0.214817	4.90704
10	94340001	94350000	13	0.00118696	0.000396848	2.99097	1.58061	0.379876	5.15052
10	94360001	94370000	11	0.00160313	0.000149206	10.7444	3.42551	0.36213	3.57355
10	94410001	94420000	15	0.0011192	0.000210317	5.32149	2.41183	0.345936	6.85068
10	94590001	94600000	69	0.00321116	0.001405	2.28552	1.19252	0.196371	2.88234
10	94600001	94610000	51	0.00198912	0.000954878	2.08311	1.05874	0.200225	1.94468
10	94660001	94670000	22	0.00149729	0.000509552	2.93844	1.55505	0.197384	3.07514
10	94670001	94680000	37	0.00291106	0.000756909	3.84598	1.94335	0.228679	4.22659
11	12810001	12820000	24	0.000958306	0.000488672	1.96104	0.97162	0.197789	2.04052
11	15280001	15290000	19	0.000734417	0.000386831	1.89855	0.924896	0.322418	5.79917
11	18330001	18340000	14	0.000912525	0.00034101	2.67595	1.42005	0.20069	5.82122
11	18340001	18350000	30	0.00149023	0.000692377	2.15234	1.10591	0.19711	4.40644
11	28310001	28320000	18	0.000668588	0.000269584	2.48007	1.31038	0.245226	11.5189
11	28320001	28330000	33	0.00131213	0.000519326	2.5266	1.3372	0.236801	13.2707
11	28330001	28340000	21	0.000974679	0.000349745	2.78683	1.47862	0.188438	10.6111
11	28340001	28350000	15	0.000928639	0.000230956	4.02085	2.0075	0.187398	8.58572
11	28360001	28370000	27	0.0010454	0.000413774	2.5265	1.33714	0.187038	5.60288
11	28380001	28390000	40	0.00165495	0.000779302	2.12363	1.08653	0.244684	3.86795
11	28390001	28400000	28	0.00139581	0.000430744	3.24046	1.6962	0.203028	2.48213
11	45710001	45720000	69	0.00415852	0.00153578	2.70776	1.4371	0.220506	3.1631
11	62650001	62660000	15	0.000902474	0.000362713	2.48812	1.31506	0.324031	5.32438
11	71600001	71610000	15	0.000806423	0.000404514	1.99356	0.995347	0.22917	4.20187
11	73200001	73210000	30	0.00120311	0.000600594	2.0032	1.00231	0.184279	3.30565
11	73330001	73340000	19	0.000825457	0.000348432	2.36906	1.24432	0.193033	3.06019
11	73340001	73350000	19	0.000806457	0.000397388	2.02939	1.02105	0.184428	2.16014
11	86560001	86570000	19	0.00150002	0.000578852	2.59137	1.37372	0.259715	3.62511
11	94640001	94650000	25	0.000937706	0.000491592	1.90749	0.931674	0.184996	2.44674
11	105820001	105830000	33	0.00117328	0.000615882	1.90504	0.929821	0.246838	4.04236
12	30001	40000	147	0.00789001	0.00134337	5.8733	2.55417	0.203402	2.48338
12	210001	220000	13	0.00215806	0.000187402	11.5157	3.52553	0.185221	4.84771
12	30450001	30460000	22	0.00108279	0.000375952	2.88013	1.52613	0.198664	2.25379
12	43060001	43070000	37	0.00167243	0.000808033	2.06975	1.04946	0.193529	2.5441
12	50120001	50130000	16	0.000692278	0.000308483	2.24414	1.16616	0.199561	8.83644
12	57300001	57310000	16	0.00112299	0.000471455	2.38197	1.25215	0.216377	4.0687
12	57340001	57350000	15	0.000804013	0.00038255	2.10172	1.07157	0.287031	5.3299
12	57370001	57380000	24	0.00117771	0.000617742	1.90648	0.930908	0.206068	8.33423
12	57430001	57440000	14	0.000514284	0.000236786	2.17194	1.11898	0.442954	8.39628
12	57440001	57450000	16	0.000698861	0.000257958	2.7092	1.43787	0.390916	6.55991
12	57450001	57460000	21	0.000974657	0.00032542	2.99507	1.58259	0.292191	8.96026
12	57460001	57470000	24	0.000940497	0.000435745	2.15837	1.10994	0.409592	13.429
12	57500001	57510000	17	0.000783823	0.000343136	2.28429	1.19175	0.476496	5.33507
12	57730001	57740000	21	0.00146138	0.000568815	2.56917	1.3613	0.180209	2.08343
12	59730001	59740000	36	0.00181745	0.000412169	4.40948	2.14061	0.188	3.10621
12	59760001	59770000	59	0.00241789	0.00101927	2.37218	1.24621	0.206685	6.31422
12	59870001	59880000	15	0.00071365	0.000210059	3.39738	1.76442	0.200181	3.59548
12	62690001	62700000	31	0.00152728	0.000797503	1.91508	0.937403	0.312808	4.70708
12	66550001	66560000	29	0.00155418	0.000779949	1.99267	0.994702	0.296656	4.01383
12	66730001	66740000	36	0.00130388	0.000682871	1.90941	0.933126	0.19364	5.08694
12	66750001	66760000	23	0.00100746	0.000515937	1.95268	0.965456	0.200964	4.69408
12	66780001	66790000	37	0.00133595	0.000698529	1.91252	0.935474	0.193368	3.95849
13	22100001	22110000	14	0.000848798	0.000371968	2.28191	1.19024	0.218528	12.7328
13	22110001	22120000	10	0.00065444	0.000240476	2.72144	1.44437	0.283195	11.4257
13	22140001	22150000	10	0.00052192	0.000265087	1.96886	0.977363	0.433382	7.76465
13	22360001	22370000	17	0.000730489	0.000338898	2.15548	1.10801	0.332866	13.8856
13	22380001	22390000	10	0.00056993	0.000254497	2.23944	1.16314	0.303307	9.15673
13	22490001	22500000	24	0.00120471	0.000573867	2.09928	1.0699	0.26948	1.99133
13	32740001	32750000	50	0.00204816	0.000910117	2.25044	1.1702	0.314649	6.78648
13	32760001	32770000	20	0.00111213	0.000503239	2.20994	1.14401	0.279188	4.48356
13	32810001	32820000	27	0.00118201	0.000417782	2.82925	1.50042	0.377908	5.66182
13	32820001	32830000	17	0.00111143	0.000470383	2.36282	1.24051	0.278725	5.16762
13	32830001	32840000	21	0.00119217	0.000373555	3.19142	1.6742	0.413155	6.64325
13	32840001	32850000	21	0.00100438	0.000464866	2.16058	1.11142	0.270353	9.27022
13	32850001	32860000	26	0.00135014	0.000572254	2.35934	1.23838	0.249678	9.41741
13	32860001	32870000	15	0.000984748	0.000331486	2.97071	1.57081	0.277284	7.67416
13	32880001	32890000	16	0.000707926	0.000303977	2.32888	1.21964	0.220942	4.0027
13	32890001	32900000	23	0.000771916	0.000375682	2.05471	1.03893	0.239724	2.07912
13	37950001	37960000	39	0.00161745	0.000728103	2.22146	1.15151	0.224348	2.86319
13	37960001	37970000	45	0.00174963	0.000792923	2.20656	1.1418	0.256729	2.67428
13	40210001	40220000	26	0.00143488	0.00044949	3.19224	1.67457	0.205852	13.2436
13	40220001	40230000	40	0.00201433	0.000632628	3.18407	1.67087	0.3382	11.5211
13	40230001	40240000	21	0.00119498	0.000334675	3.57057	1.83615	0.378761	12.8903
13	40260001	40270000	19	0.000852682	0.000159528	5.34503	2.4182	0.340504	10.9555
13	40270001	40280000	29	0.00173124	0.000261397	6.62303	2.72749	0.468226	9.98156
13	40280001	40290000	15	0.00120821	0.000137568	8.78264	3.13465	0.303295	8.8452
13	40290001	40300000	10	0.000728618	8.91569e-05	8.17231	3.03074	0.33912	5.90021
13	40300001	40310000	17	0.00108573	0.000207416	5.23455	2.38807	0.45171	2.56878
13	40310001	40320000	26	0.00125689	0.000615617	2.04168	1.02975	0.216602	3.8169
13	53020001	53030000	20	0.000867277	0.000408471	2.12323	1.08626	0.225005	7.18845
13	58000001	58010000	48	0.00231108	0.000626278	3.69018	1.88369	0.226885	3.84656
13	58530001	58540000	13	0.00109342	0.000247884	4.41101	2.14111	0.236749	6.59891
13	58540001	58550000	12	0.000868763	0.000240215	3.61661	1.85464	0.26727	5.7994
13	58550001	58560000	13	0.00149022	0.000254504	5.85539	2.54977	0.332214	5.91533
13	58560001	58570000	20	0.00124426	0.00041853	2.97293	1.57189	0.29405	4.18826
13	58570001	58580000	32	0.00173797	0.000713787	2.43486	1.28384	0.236427	2.42648
13	61150001	61160000	25	0.00111738	0.000461427	2.42157	1.27595	0.277828	2.25508
13	62530001	62540000	17	0.00113938	0.000346845	3.28498	1.71589	0.226017	8.11417
13	62540001	62550000	16	0.000969413	0.000222493	4.35705	2.12335	0.237978	7.83944
13	62550001	62560000	19	0.000982882	0.000410075	2.39683	1.26113	0.209007	10.9882
13	62560001	62570000	14	0.000711906	0.000228042	3.12182	1.64239	0.298397	13.0592
13	62570001	62580000	18	0.000870768	0.000326195	2.66947	1.41655	0.257	11.2989
13	62580001	62590000	19	0.000914587	0.000343925	2.65926	1.41103	0.249096	12.7849
13	62590001	62600000	22	0.00113136	0.000370381	3.05458	1.61098	0.282981	10.911
13	62600001	62610000	17	0.000858183	0.000327002	2.6244	1.39199	0.213589	8.95411
13	62610001	62620000	25	0.0012099	0.000483082	2.50454	1.32455	0.270936	6.79721
13	62620001	62630000	23	0.0010028	0.00043073	2.32814	1.21918	0.254094	4.43095
13	62640001	62650000	25	0.00112418	0.000573593	1.95989	0.970774	0.225411	3.26807
13	62650001	62660000	19	0.00107523	0.000448684	2.39641	1.26087	0.218832	3.6298
13	62660001	62670000	16	0.000889436	0.000312703	2.84435	1.5081	0.275172	3.89489
13	63260001	63270000	10	0.000631175	9.78836e-05	6.44822	2.6889	0.312937	9.23784
13	63270001	63280000	16	0.000843098	0.000183865	4.58542	2.19705	0.397601	6.07481
13	63550001	63560000	19	0.00103669	0.000429894	2.4115	1.26993	0.185684	4.23513
13	63560001	63570000	21	0.000926401	0.000431512	2.14687	1.10224	0.204476	4.49144
13	65580001	65590000	28	0.00157636	0.000680508	2.31645	1.21191	0.217438	5.37121
13	71640001	71650000	42	0.00172657	0.000837406	2.06181	1.04391	0.181465	2.2792
13	72300001	72310000	50	0.00299692	0.00152204	1.96902	0.977474	0.238651	2.60328
13	73240001	73250000	58	0.00285665	0.000680519	4.19775	2.06962	0.186056	2.68725
13	73250001	73260000	40	0.00209375	0.000990865	2.11305	1.07933	0.207019	2.13053
14	16520001	16530000	14	0.000751685	0.00020609	3.64736	1.86685	0.193815	15.6375
14	16610001	16620000	10	0.000897621	0.00010291	8.72239	3.12472	0.191699	9.30021
14	17570001	17580000	13	0.000539856	0.00025873	2.08656	1.06113	0.286493	13.4195
14	17720001	17730000	28	0.0012994	0.000432035	3.00763	1.58863	0.279803	4.55154
14	17730001	17740000	16	0.000696465	0.00026667	2.61171	1.385	0.349453	3.22997
14	17740001	17750000	27	0.00128229	0.000421705	3.04073	1.60442	0.287402	3.24569
14	17750001	17760000	34	0.00150384	0.000527047	2.85333	1.51265	0.274436	2.04734
14	25990001	26000000	26	0.00111577	0.000432041	2.58256	1.3688	0.20936	14.0816
14	26000001	26010000	32	0.00132959	0.000566465	2.34717	1.23092	0.207272	12.0596
14	26010001	26020000	22	0.000890528	0.000451119	1.97404	0.981153	0.287173	10.3686
14	26020001	26030000	35	0.00129651	0.000668017	1.94083	0.956677	0.243539	7.8911
14	26030001	26040000	26	0.00116437	0.000546863	2.12918	1.0903	0.203042	7.88781
14	26920001	26930000	57	0.00324136	0.00143929	2.25205	1.17124	0.285454	2.93261
14	33350001	33360000	11	0.000440052	0.000207143	2.12439	1.08705	0.217149	1.94689
14	33570001	33580000	12	0.000622207	0.000318536	1.95333	0.965938	0.270744	4.83763
14	40220001	40230000	27	0.00161469	0.000372518	4.33453	2.11588	0.297929	6.62266
14	40230001	40240000	39	0.0019725	0.000367262	5.37083	2.42514	0.225245	7.7625
14	40240001	40250000	50	0.0023471	0.000552729	4.24638	2.08624	0.222032	6.2012
14	40260001	40270000	20	0.00081227	0.000179372	4.52841	2.179	0.196647	5.91661
14	40270001	40280000	41	0.00132325	0.000513835	2.57524	1.36471	0.219359	3.99993
14	40280001	40290000	23	0.000974202	0.00032859	2.9648	1.56793	0.299952	3.4549
14	46340001	46350000	17	0.00113476	0.0004098	2.76906	1.4694	0.190502	3.83064
14	46350001	46360000	21	0.00114964	0.000501594	2.29197	1.19659	0.218814	3.86522
14	47440001	47450000	25	0.00119241	0.000633669	1.88176	0.912079	0.224985	2.02505
14	94260001	94270000	84	0.00372274	0.00146958	2.5332	1.34096	0.198972	2.92121
15	23850001	23860000	44	0.00201752	0.000807729	2.49777	1.32064	0.366952	13.6527
15	23860001	23870000	39	0.00194427	0.000725213	2.68096	1.42275	0.251754	11.4812
15	23870001	23880000	15	0.000842321	0.000302406	2.7854	1.47788	0.197194	9.33667
15	39810001	39820000	12	0.000673959	0.000286251	2.35443	1.23538	0.189384	25.0475
15	46070001	46080000	58	0.00261341	0.00121231	2.15573	1.10817	0.235548	2.17222
15	46110001	46120000	62	0.00259679	0.00134511	1.93054	0.949005	0.257906	3.51368
15	46120001	46130000	29	0.00136942	0.000465445	2.94217	1.55688	0.268251	2.88162
15	46130001	46140000	34	0.00124647	0.000618331	2.01586	1.0114	0.241654	2.08243
15	46180001	46190000	18	0.000511641	0.00023916	2.13933	1.09716	0.199041	5.92443
15	46190001	46200000	12	0.000611947	0.000212963	2.87349	1.5228	0.187743	5.48261
15	49590001	49600000	28	0.0010743	0.000501629	2.14162	1.0987	0.187824	3.13099
15	60810001	60820000	23	0.000945753	0.000428595	2.20664	1.14185	0.190327	2.89925
15	64520001	64530000	28	0.00101978	0.000544724	1.8721	0.904661	0.22563	2.17069
16	4360001	4370000	54	0.00247205	0.00133426	1.85275	0.889668	0.268115	2.52642
16	5350001	5360000	76	0.00321578	0.00128058	2.51119	1.32837	0.187598	2.17113
16	5360001	5370000	60	0.00230499	0.000683117	3.37422	1.75456	0.203461	2.79734
16	24650001	24660000	12	0.000874894	0.000465628	1.87895	0.90993	0.180641	3.2873
16	26910001	26920000	89	0.00466779	0.00116939	3.99165	1.99698	0.1961	2.18212
16	32040001	32050000	20	0.00143507	0.00044869	3.19836	1.67733	0.259202	4.32699
16	33760001	33770000	37	0.00194803	0.000727025	2.67945	1.42194	0.197654	3.99913
16	33780001	33790000	20	0.000925798	0.000386011	2.39837	1.26206	0.249485	3.32913
16	35610001	35620000	43	0.00175978	0.00075691	2.32495	1.2172	0.218964	2.61494
16	37840001	37850000	17	0.000998978	0.000431253	2.31645	1.21192	0.195903	5.95628
16	37850001	37860000	31	0.00175759	0.000455342	3.85993	1.94858	0.254895	4.90443
16	37860001	37870000	91	0.00470196	0.00111373	4.22181	2.07786	0.29853	4.16818
16	37870001	37880000	48	0.00254477	0.00058659	4.33824	2.11711	0.290398	3.27422
16	37880001	37890000	23	0.00152262	0.000432017	3.52444	1.8174	0.254316	2.10594
16	37890001	37900000	21	0.000971937	0.000358745	2.70927	1.4379	0.206186	2.29042
16	37900001	37910000	25	0.00111482	0.000541051	2.06047	1.04297	0.218277	12.1966
16	37920001	37930000	14	0.000756525	0.000354777	2.1324	1.09248	0.220456	13.9178
16	38040001	38050000	16	0.0011411	0.000464828	2.45489	1.29566	0.217381	7.73713
16	38060001	38070000	21	0.00113915	0.000463566	2.45736	1.29711	0.205422	8.80658
16	38070001	38080000	27	0.00139351	0.000479927	2.90359	1.53784	0.276163	7.08409
16	38080001	38090000	15	0.00121787	0.000274358	4.43898	2.15023	0.218561	7.79297
16	38090001	38100000	24	0.00132537	0.000504024	2.62958	1.39483	0.227139	7.41709
16	38440001	38450000	20	0.00145627	0.000559812	2.60136	1.37926	0.282169	2.63449
16	39770001	39780000	12	0.000715744	0.000325411	2.19951	1.13718	0.193284	12.2952
16	39830001	39840000	10	0.000627972	0.000302923	2.07304	1.05175	0.188658	7.11056
16	39840001	39850000	12	0.000648002	0.000264301	2.45176	1.29382	0.288165	7.1145
16	40080001	40090000	24	0.00104213	0.000404519	2.57622	1.36526	0.215952	5.2347
16	40090001	40100000	16	0.00130019	0.000339697	3.8275	1.9364	0.221904	4.48619
16	40840001	40850000	32	0.00147212	0.000691087	2.13015	1.09096	0.264281	3.27679
16	49270001	49280000	22	0.00107619	0.000511188	2.10527	1.07401	0.227535	3.24579
16	49290001	49300000	27	0.00128221	0.000538397	2.38153	1.25189	0.19417	5.31779
16	50530001	50540000	23	0.00136004	0.00043916	3.09691	1.63083	0.213907	3.12573
16	76780001	76790000	20	0.0025095	0.000578852	4.33531	2.11613	0.182622	2.16384
16	76860001	76870000	125	0.00467326	0.00234145	1.99588	0.997027	0.199343	2.70087
16	79040001	79050000	23	0.0013673	0.000409817	3.33637	1.73828	0.202994	5.95155
16	79110001	79120000	18	0.00135498	0.000614038	2.20667	1.14187	0.186053	4.76996
16	79120001	79130000	21	0.00190919	0.000705331	2.7068	1.43659	0.20524	2.97269
17	760001	770000	48	0.00229235	0.00106953	2.14332	1.09985	0.291632	3.41236
17	770001	780000	55	0.00555298	0.000808036	6.87219	2.78077	0.229507	2.31036
17	1930001	1940000	20	0.00102222	0.000366956	2.78567	1.47803	0.336878	2.21391
17	3140001	3150000	12	0.000560831	0.000298148	1.88105	0.911537	0.20037	7.70753
17	12350001	12360000	10	0.000645829	0.000305849	2.11159	1.07833	0.272126	5.05239
17	17720001	17730000	11	0.000392683	0.000208733	1.88127	0.911706	0.18929	4.30425
17	18030001	18040000	16	0.00102503	0.000178309	5.74862	2.52321	0.316683	10.6051
17	18040001	18050000	20	0.00106598	0.000447901	2.37995	1.25093	0.233791	7.61141
17	18070001	18080000	18	0.00104075	0.000531768	1.95715	0.968755	0.265448	2.54911
17	19030001	19040000	13	0.000500978	0.000259561	1.9301	0.948674	0.258473	2.01687
17	19440001	19450000	14	0.000919557	0.000412727	2.228	1.15575	0.190381	3.38946
17	19840001	19850000	31	0.00145883	0.00062439	2.33641	1.22429	0.269779	4.99204
17	19870001	19880000	69	0.00253033	0.00115603	2.18881	1.13015	0.331575	6.84098
17	50580001	50590000	12	0.000820183	0.000246045	3.33347	1.73702	0.258227	3.17681
17	51610001	51620000	27	0.00114861	0.000378362	3.03574	1.60205	0.199005	3.78488
17	54150001	54160000	33	0.00132939	0.000682102	1.94896	0.962705	0.215267	5.78709
17	61570001	61580000	35	0.00167429	0.000865733	1.93396	0.951555	0.196706	2.3784
18	3310001	3320000	60	0.00314121	0.00122353	2.56733	1.36027	0.253085	4.1502
18	3350001	3360000	33	0.00168171	0.000690845	2.43428	1.28349	0.216042	2.03978
18	7960001	7970000	19	0.00106131	0.000466747	2.27384	1.18513	0.390799	1.96657
18	14560001	14570000	29	0.00107367	0.000540219	1.98747	0.990934	0.234823	2.6371
18	15880001	15890000	43	0.00194676	0.000931269	2.09044	1.06381	0.207796	18.5336
18	15970001	15980000	13	0.000645257	0.000327249	1.97176	0.979485	0.205118	17.0599
18	15980001	15990000	15	0.000745697	0.000225932	3.30054	1.7227	0.198014	15.1796
18	22300001	22310000	21	0.00221965	0.000596907	3.71859	1.89475	0.201391	3.53904
18	22310001	22320000	18	0.00245035	0.000658493	3.72115	1.89575	0.256882	3.20719
18	24870001	24880000	22	0.00101637	0.000461666	2.20153	1.1385	0.271	5.71577
18	24890001	24900000	53	0.00276401	0.0011737	2.35495	1.2357	0.340629	4.29239
18	24920001	24930000	28	0.00206806	0.000561663	3.68203	1.8805	0.293665	2.34027
18	25850001	25860000	19	0.000808707	0.000362714	2.2296	1.15678	0.18493	2.72489
18	26130001	26140000	25	0.00120442	0.0004765	2.52764	1.33779	0.317903	12.6673
18	26140001	26150000	24	0.00110984	0.000469067	2.36606	1.24249	0.412838	14.253
18	26150001	26160000	17	0.000664991	0.000265612	2.50362	1.32401	0.420792	15.5963
18	26160001	26170000	21	0.00108734	0.000424351	2.56236	1.35747	0.433122	14.0693
18	26230001	26240000	13	0.000887998	0.000202657	4.38178	2.13152	0.240016	10.8067
18	26260001	26270000	15	0.000937351	0.000387053	2.42176	1.27606	0.255813	9.22136
18	26270001	26280000	16	0.000830246	0.000438372	1.89393	0.921383	0.206614	7.40558
18	36950001	36960000	15	0.000779619	0.000379106	2.05647	1.04017	0.292557	12.0581
18	37030001	37040000	14	0.000588121	0.000258201	2.27776	1.18762	0.212267	5.29049
18	37440001	37450000	21	0.00123937	0.000591584	2.095	1.06695	0.187808	2.62862
18	37490001	37500000	10	0.000579196	0.000170115	3.40473	1.76754	0.224895	5.96448
18	38380001	38390000	17	0.000820877	0.000377038	2.17717	1.12246	0.2158	2.9545
18	39670001	39680000	14	0.00100722	0.000277521	3.62935	1.85971	0.199317	2.27021
18	46860001	46870000	25	0.00125896	0.000601604	2.09267	1.06535	0.220614	3.46444
18	47770001	47780000	20	0.000727179	0.000366163	1.98594	0.989825	0.365865	6.59471
18	55230001	55240000	12	0.000521713	0.00025319	2.06056	1.04304	0.218314	2.70104
19	2690001	2700000	42	0.00250827	0.00115373	2.17405	1.12039	0.184089	2.03696
19	13680001	13690000	54	0.00339617	0.0013111	2.59032	1.37313	0.223727	3.50963
19	20960001	20970000	39	0.00131057	0.00068922	1.90153	0.927158	0.252881	1.98072
19	21010001	21020000	13	0.000445728	0.000234411	1.90148	0.927123	0.31364	4.49854
19	21020001	21030000	22	0.000967765	0.000417507	2.31796	1.21286	0.352463	4.05994
19	35240001	35250000	39	0.00264328	0.000739816	3.57289	1.83709	0.277818	8.97214
19	35250001	35260000	20	0.00145574	0.000602952	2.41435	1.27164	0.187891	8.1158
19	35280001	35290000	23	0.00100065	0.000308751	3.24096	1.69642	0.25993	14.3879
19	35290001	35300000	14	0.000645443	0.000208733	3.09219	1.62863	0.219189	10.9279
19	35300001	35310000	16	0.000813492	0.000252652	3.21981	1.68698	0.295176	10.1359
19	35310001	35320000	16	0.00100303	0.000222761	4.50272	2.1708	0.334531	7.31324
19	37340001	37350000	15	0.000969172	0.00027884	3.47573	1.79732	0.31778	2.88236
19	45620001	45630000	24	0.00129559	0.000337603	3.83761	1.94021	0.190949	3.25273
19	45750001	45760000	19	0.000882911	0.000441024	2.00196	1.00141	0.250675	4.57933
19	45770001	45780000	10	0.000486583	0.000168785	2.88286	1.5275	0.217644	3.62812
19	45790001	45800000	29	0.00125658	0.000531519	2.36413	1.24131	0.271892	3.67608
19	45800001	45810000	19	0.00135748	0.000378323	3.58815	1.84324	0.254691	13.038
19	45820001	45830000	37	0.00186045	0.000746621	2.49183	1.3172	0.247134	9.46569
19	45830001	45840000	36	0.001747	0.000736824	2.37099	1.24549	0.233033	10.3534
19	45850001	45860000	26	0.00105163	0.00040559	2.59284	1.37453	0.203847	7.74143
19	45860001	45870000	39	0.00160775	0.000730219	2.20174	1.13864	0.21815	5.98815
19	45870001	45880000	32	0.00122556	0.00058707	2.08759	1.06184	0.202101	5.14334
19	45880001	45890000	23	0.00121799	0.000461924	2.63678	1.39877	0.211865	3.29304
19	45890001	45900000	14	0.000953274	0.000256106	3.72219	1.89615	0.182507	2.23694
19	48260001	48270000	41	0.00194156	0.000872597	2.22504	1.15383	0.286612	5.75982
19	49440001	49450000	19	0.000879321	0.000377783	2.32758	1.21883	0.263571	3.50936
19	49460001	49470000	36	0.00146389	0.000588937	2.48565	1.31362	0.279206	2.91552
19	55000001	55010000	15	0.000838837	0.000293659	2.8565	1.51425	0.189418	7.40535
19	55010001	55020000	17	0.000758237	0.000315882	2.40038	1.26326	0.212788	7.14891
20	6280001	6290000	13	0.00276641	9.18015e-05	30.1347	4.91335	0.251282	6.49858
20	9690001	9700000	100	0.00435514	0.00180028	2.41915	1.2745	0.324356	4.54465
20	9700001	9710000	88	0.00378981	0.00149496	2.53506	1.34202	0.21881	2.41627
20	22090001	22100000	28	0.00111596	0.000584681	1.90866	0.932564	0.21592	3.83462
20	22100001	22110000	22	0.00123004	0.000513771	2.39414	1.25951	0.194949	3.10324
20	38360001	38370000	23	0.00121357	0.00062886	1.92979	0.948447	0.237136	6.27995
20	38460001	38470000	42	0.00189392	0.000933528	2.02878	1.02061	0.257493	6.21612
20	38470001	38480000	41	0.0025453	0.00122256	2.08194	1.05793	0.201878	6.59212
20	39400001	39410000	55	0.00262089	0.000684401	3.82947	1.93714	0.239986	4.60483
20	39410001	39420000	53	0.00219049	0.000916571	2.38987	1.25694	0.306275	2.04178
20	40850001	40860000	38	0.00185058	0.000863035	2.14427	1.10049	0.211809	11.272
20	40860001	40870000	59	0.00263721	0.00115519	2.28292	1.19088	0.208334	9.37059
20	40870001	40880000	44	0.00198619	0.000855704	2.32112	1.21482	0.220357	7.85055
20	40890001	40900000	54	0.00251957	0.00130803	1.92623	0.945782	0.184585	4.95519
20	70940001	70950000	62	0.00295526	0.00118733	2.489	1.31556	0.351139	2.63593
21	59100001	59110000	41	0.00160475	0.000757503	2.11847	1.08303	0.191231	8.52944
21	59110001	59120000	26	0.00167851	0.000490761	3.42022	1.77409	0.286012	7.83012
21	59120001	59130000	35	0.00123154	0.000381492	3.22822	1.69074	0.181923	5.91884
21	63410001	63420000	20	0.00109578	0.000494465	2.21609	1.14802	0.280584	4.78994
21	63420001	63430000	19	0.00192101	0.000251084	7.65087	2.93562	0.298803	2.67317
21	64280001	64290000	80	0.00339495	0.00133046	2.55171	1.35147	0.183039	3.06697
21	64290001	64300000	70	0.00314853	0.00148521	2.11992	1.08401	0.185391	2.19194
21	65580001	65590000	15	0.000799692	0.000360068	2.22095	1.15118	0.230967	4.31897
21	65610001	65620000	49	0.00215251	0.00106973	2.0122	1.00877	0.188215	2.25351
22	2890001	2900000	30	0.0018559	0.000523582	3.54462	1.82563	0.208877	2.68965
22	16970001	16980000	11	0.000766309	0.000301331	2.54308	1.34658	0.217471	4.57207
22	16980001	16990000	11	0.000708625	0.000298954	2.37035	1.2451	0.234905	3.45743
22	27430001	27440000	61	0.00323245	0.000632785	5.10829	2.35284	0.188905	6.4047
22	27440001	27450000	21	0.00179347	0.000576752	3.1096	1.63673	0.189596	5.05908
22	43860001	43870000	34	0.00105508	0.000566978	1.86088	0.895988	0.222466	3.67782
22	43870001	43880000	18	0.000693314	0.000333885	2.07651	1.05416	0.180221	2.28053
22	53120001	53130000	38	0.00160938	0.000650073	2.47569	1.30783	0.221892	4.97716
22	53140001	53150000	69	0.00253069	0.00125675	2.01368	1.00983	0.41936	3.7117
22	53150001	53160000	57	0.00210867	0.000994559	2.12021	1.0842	0.350899	3.11562
23	5050001	5060000	27	0.00110219	0.0005543	1.98844	0.991634	0.246845	3.49139
23	6430001	6440000	17	0.00150722	0.000515121	2.92595	1.54891	0.218331	2.70491
23	7430001	7440000	41	0.00257036	0.00102254	2.5137	1.32981	0.214145	3.14151
23	7440001	7450000	28	0.00151535	0.000515962	2.93694	1.55431	0.241173	2.28001
23	16630001	16640000	15	0.000898135	0.000305035	2.94437	1.55796	0.278203	1.97997
23	16720001	16730000	19	0.00156274	0.000526205	2.96983	1.57038	0.194227	2.05687
23	30200001	30210000	19	0.000799338	0.000261655	3.05493	1.61114	0.20272	5.59689
23	30220001	30230000	13	0.000660681	0.000296572	2.22773	1.15557	0.208313	2.73564
23	33080001	33090000	14	0.000599163	0.000252649	2.37152	1.24581	0.23003	9.59815
23	33090001	33100000	21	0.000835416	0.000447902	1.86518	0.899312	0.21021	7.47149
23	33100001	33110000	23	0.00125543	0.000418801	2.99768	1.58384	0.268132	5.92347
24	23280001	23290000	23	0.00280984	0.000732315	3.83693	1.93995	0.191833	3.14091
24	25190001	25200000	11	0.000501266	0.000250007	2.00501	1.00361	0.199598	1.97114
24	25840001	25850000	36	0.00240894	0.000834668	2.88611	1.52912	0.270361	3.79418
24	25850001	25860000	50	0.00273303	0.000906097	3.01627	1.59276	0.210558	2.42506
24	25860001	25870000	48	0.00218716	0.000738391	2.96206	1.5666	0.210972	2.86161
24	25950001	25960000	36	0.0014013	0.000618066	2.26723	1.18093	0.418354	13.3915
24	25960001	25970000	21	0.00102755	0.000194185	5.2916	2.4037	0.465353	23.4589
24	25970001	25980000	14	0.000818017	0.000130956	6.2465	2.64305	0.509942	19.8447
24	25980001	25990000	28	0.0015029	0.000372777	4.03163	2.01136	0.650004	16.828
24	25990001	26000000	17	0.00111188	0.000214298	5.18848	2.37531	0.431631	16.4243
24	26000001	26010000	13	0.000969703	0.000195252	4.96642	2.31221	0.46966	14.7237
24	26010001	26020000	14	0.000941397	0.000196843	4.78248	2.25776	0.583505	10.6885
24	26030001	26040000	76	0.00239729	0.00113729	2.1079	1.0758	0.603541	10.1335
24	26040001	26050000	46	0.00220169	0.000526815	4.17925	2.06324	0.482392	9.40928
24	26050001	26060000	34	0.00157864	0.000519856	3.03669	1.6025	0.399513	6.53723
24	26060001	26070000	84	0.00521912	0.000908051	5.74761	2.52296	0.269096	3.79773
24	26150001	26160000	42	0.00726013	0.0011812	6.1464	2.61974	0.409123	2.50794
24	26520001	26530000	10	0.000924849	0.000116138	7.96336	2.99338	0.223881	2.69338
24	33330001	33340000	64	0.00337234	0.000919427	3.66787	1.87494	0.335978	2.13095
24	34680001	34690000	21	0.00107349	0.000508794	2.10987	1.07716	0.370382	2.03295
24	52800001	52810000	47	0.00178174	0.000794478	2.24265	1.16521	0.19873	2.62598
24	57310001	57320000	15	0.000737616	0.000388916	1.89659	0.923411	0.204464	3.72029
24	57330001	57340000	12	0.000567965	0.000302381	1.87831	0.909435	0.193771	2.05906
24	59030001	59040000	52	0.00369097	0.00181653	2.03188	1.02281	0.240572	2.06415
24	62120001	62130000	44	0.00413642	0.00203327	2.03437	1.02458	0.191393	5.97373
25	1130001	1140000	57	0.00233985	0.00109849	2.13006	1.09089	0.316423	4.81475
25	1140001	1150000	19	0.00119548	0.000442063	2.70432	1.43527	0.228643	4.52302
25	1160001	1170000	25	0.00244279	0.000506621	4.82173	2.26955	0.407174	3.26248
25	1170001	1180000	11	0.000481664	0.000251594	1.91445	0.93693	0.307867	4.11135
25	1180001	1190000	15	0.000607035	0.000318527	1.90576	0.930364	0.279008	1.93162
25	9230001	9240000	48	0.00206937	0.000705125	2.93476	1.55324	0.187987	2.74004
25	19760001	19770000	28	0.0011199	0.000476475	2.35039	1.2329	0.424131	3.01973
25	25870001	25880000	13	0.000644682	0.000333876	1.9309	0.949275	0.328169	12.0597
25	25900001	25910000	19	0.00105882	0.000360342	2.93838	1.55502	0.346459	17.6088
25	25910001	25920000	18	0.000737184	0.000310066	2.37751	1.24945	0.291056	15.2912
25	25920001	25930000	20	0.00081946	0.000312174	2.62501	1.39232	0.234016	12.7105
25	25930001	25940000	25	0.000920365	0.000309801	2.97083	1.57086	0.275812	10.5672
25	25940001	25950000	18	0.00072378	0.000346051	2.09154	1.06457	0.318562	12.6219
25	25950001	25960000	32	0.000874639	0.000368554	2.37316	1.24681	0.296371	10.08
25	25960001	25970000	23	0.000883605	0.000404503	2.18442	1.12725	0.23806	7.73203
25	25970001	25980000	14	0.000410064	0.000202651	2.0235	1.01685	0.360598	5.5039
25	25980001	25990000	24	0.00055914	0.000271455	2.05979	1.0425	0.360674	3.48185
25	26730001	26740000	19	0.00102052	0.000423372	2.41046	1.26931	0.252991	3.13721
25	35510001	35520000	13	0.000742718	0.00035823	2.0733	1.05193	0.198956	2.22432
25	37440001	37450000	157	0.0058205	0.00296001	1.96638	0.975541	0.225367	2.70289
26	2770001	2780000	17	0.000919231	0.000423574	2.17018	1.11781	0.278124	2.34337
26	30520001	30530000	31	0.00135849	0.00063418	2.14212	1.09904	0.182773	10.0745
26	30530001	30540000	39	0.00175615	0.000803507	2.18561	1.12803	0.21997	10.1506
26	30740001	30750000	28	0.00107819	0.000499763	2.1574	1.1093	0.192056	8.50882
26	41600001	41610000	30	0.00193176	0.000668537	2.88953	1.53084	0.250232	2.01351
26	41900001	41910000	20	0.000928937	0.000474126	1.95926	0.97031	0.421421	7.77893
26	41920001	41930000	17	0.000873715	0.000312447	2.79636	1.48355	0.347523	9.09304
26	41940001	41950000	36	0.00146625	0.000584424	2.50888	1.32704	0.493695	11.8369
26	41950001	41960000	17	0.00132111	0.000351078	3.76301	1.91189	0.401749	10.574
26	41960001	41970000	45	0.00217549	0.000792171	2.74624	1.45746	0.544405	8.38234
26	41970001	41980000	26	0.00109662	0.000542865	2.02006	1.0144	0.569673	8.83996
26	41980001	41990000	15	0.000966372	0.000253718	3.80884	1.92935	0.447082	12.6496
26	41990001	42000000	18	0.00268203	0.000221438	12.1119	3.59835	0.32455	12.5988
26	42000001	42010000	26	0.00209774	0.000292857	7.16302	2.84057	0.310447	12.1788
26	42010001	42020000	67	0.0034741	0.00083766	4.14739	2.0522	0.308409	8.79996
26	42020001	42030000	36	0.00163742	0.000646905	2.53116	1.3398	0.410274	9.21912
26	42030001	42040000	23	0.00169839	0.000441307	3.84855	1.94431	0.450332	13.3256
26	42040001	42050000	33	0.00124037	0.000594238	2.08733	1.06166	0.509008	12.4692
26	42050001	42060000	31	0.00175774	0.000560333	3.13696	1.64937	0.451431	9.79251
26	42070001	42080000	36	0.000859617	0.000418276	2.05514	1.03924	0.484205	5.11539
26	42090001	42100000	110	0.00431167	0.00227392	1.89614	0.923065	0.490619	3.80694
26	42100001	42110000	60	0.0035345	0.00127025	2.78252	1.47639	0.435058	2.25478
26	42120001	42130000	86	0.00336042	0.00138973	2.41804	1.27384	0.491178	5.75278
26	42130001	42140000	48	0.00219044	0.000572086	3.82886	1.93692	0.401083	5.05104
27	4190001	4200000	28	0.00116729	0.000565103	2.06562	1.04658	0.19749	2.06174
27	4210001	4220000	46	0.00204987	0.00108931	1.88181	0.912118	0.340212	4.71694
27	4280001	4290000	56	0.00141545	0.00073602	1.92311	0.943444	0.198366	6.90282
27	4310001	4320000	47	0.00195278	0.000948492	2.05883	1.04182	0.201168	4.1282
27	4320001	4330000	29	0.00181692	0.000302658	6.00321	2.58573	0.249876	3.57595
27	4330001	4340000	22	0.00197903	0.000460866	4.29415	2.10237	0.228911	3.11694
27	4530001	4540000	26	0.0022383	0.000728367	3.07304	1.61967	0.223258	4.7317
27	4540001	4550000	17	0.00215708	0.000294453	7.32572	2.87297	0.330859	10.3124
27	4620001	4630000	53	0.00236972	0.00069419	3.41365	1.77131	0.200961	2.31855
27	26780001	26790000	13	0.000760978	0.000271965	2.79807	1.48443	0.239951	10.5878
27	26810001	26820000	97	0.00363143	0.00102934	3.52792	1.81882	0.625844	7.55007
27	26820001	26830000	43	0.00276431	0.00093485	2.95696	1.56411	0.334733	5.84719
27	26870001	26880000	19	0.00111687	0.000521763	2.14057	1.09799	0.221999	3.69387
28	36210001	36220000	77	0.00359761	0.00128622	2.79704	1.4839	0.18596	1.9525
29	45040001	45050000	11	0.000514805	0.000250278	2.05693	1.04049	0.317629	9.53869
29	45090001	45100000	11	0.000600417	0.000288364	2.08215	1.05807	0.241582	2.65812
29	47950001	47960000	30	0.00159308	0.000539176	2.95466	1.56299	0.320714	2.43326
29	49500001	49510000	51	0.00391664	0.00210125	1.86396	0.898369	0.341242	2.38454
