# Supplementary material for: Comparative genome analyses reveal the unique genetic composition and selection signals underlying the phenotypic characteristics of three Chinese domestic goat breeds
Source: Genet Sel Evol. 2019 Nov 26;51:70. doi: 10.1186/s12711-019-0512-4 (PMC6880376; doi:10.1186/s12711-019-0512-4)
Supplement: Supplementary file 15 — Additional file 15: Table S11. Significantly enriched terms for the selected genes identified in the comparison between Tibetan Cashmere goats and four lowland domestic goat breeds (CB, JT, MD, and MN). [file 12711_2019_512_MOESM15_ESM.xlsx]

## Sheet: S11
Table S11 Significantly enriched terms for the selected genes identified in the comparison between Tibetan Cashmere goats and four lowland domestic goat breeds (CB, JT, MD, and MN)
ID	Terms	Overlap	P value	Adjusted P value	Genes
MP:0000371	diluted coat color	6/47	9.35662e-06	0.0100708	FIG4;SPAG9;MKLN1;KITLG;VPS33A;PAH
MP:0002113	abnormal skeleton development	7/79	1.94578e-05	0.0100708	TGFBR3;KITLG;THRB;NPR3;MIA3;RUNX2;PAPSS2
MP:0000166	abnormal chondrocyte morphology	6/54	2.11719e-05	0.0100708	CHUK;IDUA;TRPS1;MIA3;RUNX2;PAPSS2
MP:0000787	abnormal telencephalon morphology	5/36	3.51971e-05	0.0111159	NCOR2;NDST1;LHX2;RFX4;HTT
MP:0000377	abnormal hair follicle morphology	6/60	3.89486e-05	0.0111159	FIG4;CHUK;TRPS1;DSG3;DSG4;ZMPSTE24
MP:0000135	decreased compact bone thickness	6/63	5.14965e-05	0.0122476	NCOR2;FIG4;KITLG;THRB;RUNX2;ZMPSTE24
MP:0005408	hypopigmentation	4/21	6.14504e-05	0.0125271	FIG4;KITLG;VPS33A;PAH
MP:0000161	scoliosis	4/29	0.000228336	0.0388833	TRPS1;SPG7;PAX1;ZMPSTE24
MP:0002116	abnormal craniofacial bone morphology	5/56	0.000300839	0.0388833	CHUK;IFT140;RUNX2;PAX1;ZMPSTE24
MP:0004687	split vertebrae	2/3	0.000326909	0.0388833	ASXL2;PAX1
MP:0002915	abnormal synaptic depression	2/3	0.000326909	0.0388833	PTEN;MAPT
MP:0005358	abnormal incisor morphology	5/57	0.00032698	0.0388833	FIG4;CHUK;IDUA;RUNX2;ZMPSTE24
MP:0000150	abnormal rib morphology	7/125	0.000356574	0.0391409	PRMT7;IDUA;IFT140;TRPS1;RUNX2;PAX1;ZMPSTE24
MP:0005270	abnormal zygomatic bone morphology	3/15	0.000473049	0.0464126	CHUK;IDUA;ZMPSTE24
MP:0000438	abnormal cranium morphology	7/133	0.000518453	0.0464126	SETD5;NDST1;THRB;CHUK;IDUA;HTT;RUNX2
MP:0002083	premature death	20/834	0.000520393	0.0464126	ATAD1;THRB;CHUK;IDUA;NPR3;PTEN;HTT;F13A1;RUNX2;PAPSS2;ZMPSTE24;ASXL1;FIG4;CLN3;KITLG;RBL1;RFX4;ASXL2;ITGA7;CD22
